# Supplementary material for: The Effect of Social Support Features and Gamification on a Web-Based Intervention for Rheumatoid Arthritis Patients: Randomized Controlled Trial
Source: J Med Internet Res. 2015 Jan 9;17(1):e14. doi: 10.2196/jmir.3510 (PMC4296094; doi:10.2196/jmir.3510)
Supplement: Supplementary file 1 [file jmir_v17i1e14_app1.zip]

Archive with 12 entries (9 files):
- VideoDemo/
- VideoDemo/.DS_Store
- __MACOSX/
- __MACOSX/VideoDemo/
- __MACOSX/VideoDemo/._.DS_Store
- VideoDemo/First_time_access.mp4
- VideoDemo/Gamification_demo.mp4
- VideoDemo/Group_Gaming_access.mp4
- VideoDemo/Group_InfO_access.mp4
- VideoDemo/Group_SocSup_access.mp4
- VideoDemo/Group_SocSupGaming_access.mp4
- VideoDemo/Website_Features&Sections.mp4
